# Supplementary material for: Regiochemical Control in a Thiol–Epoxy ‘Click’ Reaction: Synthesis of Cysteine and Glutathione Chain-End Functionalized Polyethylene Glycols
Source: Polymers (Basel). 2026 Jul 15;18(14):1735. doi: 10.3390/polym18141735 (PMC13417147; doi:10.3390/polym18141735)
Supplement: Supplementary file 1 [file polymers-18-01735-s001.zip]

Archive with 1 entries (1 files):
- polymers-4394876-supplementary.pdf
